# Supplementary material for: Aerosol-Derived Graphene Oxide Nanofilm Suppresses Adhesion-Dependent Survival and Migration in Pancreatic Ductal Adenocarcinoma Cells
Source: Int J Mol Sci. 2026 May 13;27(10):4341. doi: 10.3390/ijms27104341 (PMC13207085; doi:10.3390/ijms27104341)
Supplement: Supplementary file 1 [file ijms-27-04341-s001.zip]

Archive with 1 entries (1 files):
- ijms-4296040-supplementary.pdf
